# Supplementary material for: Cost-utility analysis of endoscopic lumbar discectomy following a uniform clinical pathway in the Korean national health insurance system
Source: PLoS One. 2023 Jun 15;18(6):e0287092. doi: 10.1371/journal.pone.0287092 (PMC10270587; doi:10.1371/journal.pone.0287092)
Supplement: S1 Data — (XLS) [file pone.0287092.s001.xls]

## Sheet: Sheet
SUBJNO	VASLBPN	VASLPN	EQHEALTHN	ODISCOREN	Estimated_utility	time
1	8	9	40	24	0.455	0
2	1	6	40	14	0.707	0
3	5	5	60	34	0.537	0
4	7	7	90	19	0.71	0
5	5	5	40	17	0.71	0
6	3	6	50	30	0.406	0
7	2	6	70	7	0.586	0
8	8	8	30	25	0.468	0
9	7	7	60	26	0.331	0
10	7	7	60	15	0.455	0
11	7	6	30	22	0.709	0
12	6	7	50	17	0.468	0
13	6	3	30	22	0.38	0
14	5	5	40	20	0.501	0
15	8	1	40	14	0.689	0
16	10	10	10	35	0.234	0
17	5	7	70	26	0.476	0
18	6	7	40	19	0.707	0
19	7	3	60	8	0.763	0
20	3	7	50	25	0.275	0
21	7	7	60	26	0.406	0
22	7	7	45	26	0.48	0
23	8	9	40	36	0.215	0
24	7	9	50	27	0.206	0
25	9	9	20	32	0.088	0
26	5	8	10	33	0.228	0
27	5	6	60	21	0.493	0
28	1	6	70	12	0.74	0
1	2	2	80	12	0.784	1
2	3	1	90	7	0.862	1
3	2	3	70	13	0.862	1
4	2	2	90	7	0.762	1
5	1	0	80	5	0.862	1
6	2	4	70	7	0.763	1
7	1	2	80	3	0.862	1
8	2	2	90	13	0.763	1
9	3	1	90	6	1	1
10	3	1	60	11	0.738	1
11	2	2	70	11	0.73	1
12	1	1	80	11	0.795	1
13	5	3	60	8	0.718	1
14	2	5	70	12	0.784	1
15	1	1	85	3	0.808	1
16	2	1	90	8	0.742	1
17	6	0	70	16	0.577	1
18	4	3	75	9	0.804	1
19	2	0	70	6	0.862	1
20	3	5	70	19	0.689	1
21	3	4	70	12	0.768	1
22	2	1	60	22	0.7	1
23	1	1	90	6	0.795	1
24	3	1	90	7	0.784	1
25	2	5	70	17	0.73	1
26	8	9	10	35	0.131	1
27	4	5	60	15	0.646	1
28	0	3	80	11	0.763	1
1	2	0	80	6	0.826	3
2	0	5	90	6	0.862	3
3	3	3	90	9	0.763	3
4						3
5						3
6	2	4	70	10	0.763	3
7	0	0	90	1	1	3
8	2	2	85	8	0.841	3
9	3	3	55	2	0.862	3
10						3
11	3	3	75	9	0.762	3
12	1	1	80	9	0.763	3
13	4	1	70	8	0.73	3
14	3	4	70	9	0.795	3
15	0	0	90	2	0.816	3
16	0	0	100	3	0.816	3
17	3	0	80	10	0.816	3
18	0	0	90	4	0.862	3
19	2	1	90	7	0.841	3
20	2	2	90	8	0.862	3
21	5	3	70	10	0.73	3
22	3	3	50	22	0.53	3
23	2	1	90	3	0.862	3
24	1	0	90	5	0.841	3
25	2	3	75	10	0.762	3
26						3
27	3	1	80	5	0.841	3
28	1	1	90	4	0.837	3
1	0	0	80	0	1	6
2	0	1	95	1	0.862	6
3	3	2	90	8	0.862	6
4						6
5						6
6	2	3	75	7	0.795	6
7	0	1	90	0	1	6
8	2	2	80	5	0.862	6
9	4	3	70	11	0.74	6
10						6
11	4	4	75	11	0.751	6
12	2	1	85	6	0.763	6
13						6
14						6
15	3	0	60	9	0.762	6
16	0	0	95	0	0.862	6
17	3	0	70	9	0.795	6
18	2	3	85	7	0.808	6
19	0	0	95	0	1	6
20	1	1	90	4	0.841	6
21	3	1	80	5	0.862	6
22	5	5	40	24	0.664	6
23	1	1	90	3	0.862	6
24						6
25						6
26						6
27						6
28						6
1	2	2	80	8	0.816	12
2	1	1	95	2	0.829	12
3	1	2	91	3	1	12
4	3	0	80	11	0.733	12
5	3	2	70	4	0.862	12
6	2	2	80	6	0.795	12
7	0	0	90	0	1	12
8	1	2	90	5	0.862	12
9	3	3	80	5	0.841	12
10						12
11	2	2	80	7	0.829	12
12	2	2	80	11	0.808	12
13	0	0	90	0	1	12
14	3	3	80	8	0.795	12
15	2	1	80	2	0.862	12
16	1	1	90	4	1	12
17	2	2	85	8	0.795	12
18	2	1	80	5	0.841	12
19	0	0	90	0	1	12
20						12
21						12
22						12
23						12
24						12
25						12
26						12
27						12
28						12
1	2	2	80	3	0.862	24
2	1	1	90	1	0.862	24
3						24
4	2	0	80	6	0.862	24
5						24
6	2	2	90	5	0.841	24
7						24
8	1	1	90	1	0.862	24
9	3	2	80	5	0.795	24
10						24
11	1	1	90	7	0.862	24
12	2	2	80	8	0.841	24
13	0	0	90	0	1	24
14	2	2	80	7	0.795	24
15	1	1	90	4	0.862	24
16	1	1	90	3	1	24
17	1	1	90	5	0.862	24
18	1	1	80	2	0.841	24
19	0	0	80	0	1	24
20	1	1	80	3	0.862	24
21	2	1	80	2	0.862	24
22	4	4	70	22	0.718	24
23	1	1	80	3	1	24
24	1	0	90	2	1	24
25	2	2	70	9	0.795	24
26	7	7	50	27	0.646	24
27	2	1	80	4	0.841	24
28	2	2	80	2	0.763	24
